# Supplementary material for: Antibody Properties Associate with Clinical Phenotype in LGI1 Encephalitis
Source: Cells. 2023 Jan 11;12(2):282. doi: 10.3390/cells12020282 (PMC9856817; doi:10.3390/cells12020282)
Supplement: Supplementary file 1 [file cells-12-00282-s001.zip]

Archive with 1 entries (1 files):
- cells-2002446-supplementary.pdf
